# Supplementary material for: GWAS Identifies SNP Markers and Candidate Genes for Off-Flavours and Protein Content in Faba Bean (Vicia faba L.)
Source: Plants (Basel). 2025 Jan 11;14(2):193. doi: 10.3390/plants14020193 (PMC11768279; doi:10.3390/plants14020193)
Supplement: Supplementary file 1 [file plants-14-00193-s001.zip]

Archive with 4 entries (4 files):
- Figures S1-S3.pdf
- Table S1-S3 and S6.pdf
- Table S4 and S5.xlsx
- Tables S7 and S8.pdf
