# Supplementary material for: GWAS Identifies SNP Markers and Candidate Genes for Off-Flavours and Protein Content in Faba Bean (Vicia faba L.)
Source: Plants (Basel). 2025 Jan 11;14(2):193. doi: 10.3390/plants14020193 (PMC11768279; doi:10.3390/plants14020193)
Supplement: Supplementary file 1 [file plants-14-00193-s001.zip › Table S4 and S5.xlsx]

## Sheet: Table S4 GWAS 2021
	Supplementary Table S4: GWAS-detected SNPs in 2021 and candidate genes.
	Trait	Total	Across Year	SNP	AllFreq	pValue	Bonferroni	Effect	PropSnpVar (%)	SNP location	SNP effect	Gene annotation
	Oil NIRS	2		chr1L_1090699634	0.91	1.79365e-05	no	0.09	7.5	intron variant	MODIFIER	zeaxanthin epoxidase chloroplastic
	Oil NIRS			chr4_995594550	0.94	8.7555e-06	no	-0.15	8.4	missense variant	MODERATE	at hook motif nuclear localized protein
	C18:2 NIRS	1		chr1S_740669902	0.95	2.12662e-05	no	1.82	8	missense variant	MODERATE	protein mitoferrinlike 1 chloroplastic
	C18:3 NIRS	8		chr1L_884188151	0.96	3.17178e-07	yes	-0.96	6.7	downstream gene variant	MODIFIER	auxin responsive protein iaa
	C18:3 NIRS		yes	chr1L_1230530421	0.94	2.46158e-05	no	-0.57	5.1	missense variant	MODERATE	gdt protein 1 chloroplastic
	C18:3 NIRS			chr2_711062657	0.96	4.18358e-07	yes	-0.8	6.5	missense variant	MODERATE	n glycosylase dna lyase 8 dna glycosylase
	C18:3 NIRS		yes	chr3_1234617141	0.96	3.70935e-08	yes	-0.76	8.3	upstream gene variant	MODIFIER	mitotic spindle checkpoint protein bubr
	C18:3 NIRS		yes	chr5_505151579	0.94	1.27074e-05	no	0.55	6.4	missense variant	MODERATE	aradu protein plastid moement impaired lipid phosphate phosphatase (LPP) in LD
	C18:3 NIRS		yes	contig_7845_77914	0.96	1.2396e-06	no	-0.65	6	synonymous variant	LOW
	C18:3 NIRS			contig_7201_79668	0.96	9.46282e-06	no	-0.83	5	synonymous variant	LOW
	C18:3 NIRS			contig_7087_276759	0.94	8.93205e-06	no	-0.6	7.2	missense variant	MODERATE
	Protein NIRS	1		chr5_632641479	0.57	2.13105e-05	no	-0.87	10.7	missense variant	MODERATE	50s ribosomal protein l25
	Catechin NIRS	15		chr2_641784983	0.95	1.46782e-05	no	16.29	10.1	intergenic region	MODIFIER	f box protein
	Catechin NIRS		yes	chr2_671378841	0.94	8.70661e-06	no	14.14	8.9	missense variant	MODERATE	unknown protein
	Catechin NIRS			chr2_687230536	0.94	2.20279e-06	no	16.03	12.6	synonymous variant	LOW	vq domain containing protein
	Catechin NIRS			chr2_758945159	0.95	1.90896e-05	no	16.96	14.4	missense variant	MODERATE	atp dependent zinc metalloprotease ftsh 11 chloroplastic mitochondrial
	Catechin NIRS			chr2_826275103	0.93	2.50013e-05	no	13.72	11.9	upstream gene variant	MODIFIER
	Catechin NIRS			chr2_849623457	0.91	2.92316e-06	no	12.59	14.2	downstream gene variant	MODIFIER
	Catechin NIRS			chr2_909106282	0.92	1.74087e-05	no	13.24	11.3	missense variant	MODERATE	phosphatidylinositol 4 kinase beta
	Catechin NIRS			chr2_909952106	0.91	2.18511e-07	yes	13.68	14.5	downstream gene variant	MODIFIER	nac domain containing protein
	Catechin NIRS			chr2_909954835	0.92	1.44572e-05	no	12.62	11.6	intron variant	MODIFIER	nac domain containing protein
	Catechin NIRS			chr2_921158917	0.89	2.45103e-05	no	10.97	11.7	missense variant	MODERATE	farnesylcysteine lyase
	Catechin NIRS			chr2_949378670	0.93	6.49266e-06	no	14.35	13.7	non coding transcript exon variant	MODIFIER
	Catechin NIRS			chr2_953872991	0.89	1.00876e-07	yes	13.02	16.2	synonymous variant	LOW	bovin calcium binding mitochondrial carrier protein scamc
	Catechin NIRS			chr2_953899416	0.92	4.42253e-07	yes	15.32	16	intron variant	MODIFIER	(+) neomenthol dehydrogenase
	Catechin NIRS			chr5_15970460	0.69	2.76546e-05	no	-7.54	8.3	missense variant	MODERATE	full=gibberellin 3 beta dioxygenase 1 3 1 beta hydroxylase
	Catechin NIRS			chr5_491087003	0.96	1.94708e-06	no	19.59	9.1	missense variant	MODERATE	rgg repeats nuclear rna binding protein a
	Epicatechin NIRS	7	yes	chr2_671378841	0.92	5.61448e-06	no	11.97	10.4	missense variant	MODERATE	unknown protein
	Epicatechin NIRS			chr2_687230536	0.93	5.72794e-06	no	13.05	12.8	synonymous variant	LOW	vq domain containing protein
	Epicatechin NIRS			chr2_826275096	0.91	2.95416e-06	no	12.6	14.8	upstream gene variant	MODIFIER
	Epicatechin NIRS		yes	chr2_826275103	0.92	1.96666e-07	yes	14.9	20.1	upstream gene variant	MODIFIER
	Epicatechin NIRS			chr2_909952106	0.9	2.69447e-05	no	9.76	10.2	downstream gene variant	MODIFIER	nac domain containing protein
	Epicatechin NIRS			chr2_953872991	0.88	1.65648e-06	no	10.45	13.3	synonymous variant	LOW	bovin calcium binding mitochondrial carrier protein scamc
	Epicatechin NIRS			chr2_953899416	0.92	3.54426e-06	no	11.66	11.5	intron variant	MODIFIER	(+) neomenthol dehydrogenase
	Procyanidin B1 NIRS	18		chr1L_841732900	0.95	2.79443e-05	no	22.48	7.3	missense variant	MODERATE	pentatricopeptide repeat containing protein
	Procyanidin B1 NIRS			chr2_570928436	0.94	1.91253e-06	no	29.77	16.7	intron variant	MODIFIER	endoglucanase 11
	Procyanidin B1 NIRS		yes	chr2_671378841	0.93	3.86342e-06	no	22	10.1	missense variant	MODERATE	unknown protein
	Procyanidin B1 NIRS			chr2_687230536	0.93	1.67787e-07	yes	27.26	16	synonymous variant	LOW	vq domain containing protein
	Procyanidin B1 NIRS			chr2_758945159	0.95	2.34149e-06	no	30.24	17.8	missense variant	MODERATE	atp dependent zinc metalloprotease ftsh 11 chloroplastic mitochondrial
	Procyanidin B1 NIRS			chr2_826275096	0.91	9.90719e-06	no	21.27	12.5	upstream gene variant	MODIFIER
	Procyanidin B1 NIRS			chr2_826275103	0.92	2.97494e-06	no	23.94	15.3	upstream gene variant	MODIFIER
	Procyanidin B1 NIRS			chr2_849623457	0.91	2.59324e-05	no	17.26	10.3	downstream gene variant	MODIFIER
	Procyanidin B1 NIRS			chr2_868847237	0.92	3.04539e-05	no	21.04	10.2	synonymous variant	LOW	glyso phosphoglucan phosphatase lsf chloroplastic
	Procyanidin B1 NIRS			chr2_909952106	0.9	1.60358e-06	no	19.68	12.4	downstream gene variant	MODIFIER	nac domain containing protein
	Procyanidin B1 NIRS			chr2_909954835	0.91	1.95178e-05	no	19.3	11.4	intron variant	MODIFIER	nac domain containing protein
	Procyanidin B1 NIRS			chr2_949378670	0.93	8.19043e-07	yes	24.49	16.5	non coding transcript exon variant	MODIFIER
	Procyanidin B1 NIRS			chr2_950376110	0.9	1.4077e-05	no	18.98	11.7	synonymous variant	LOW	atp dependent clp protease atp binding subunit chloroplastic
	Procyanidin B1 NIRS		yes	chr2_953872991	0.88	1.22964e-08	yes	21.42	17.9	synonymous variant	LOW	bovin calcium binding mitochondrial carrier protein scamc
	Procyanidin B1 NIRS		yes	chr2_953899416	0.92	3.14737e-08	yes	25.36	16.9	intron variant	MODIFIER	(+) neomenthol dehydrogenase
	Procyanidin B1 NIRS			chr2_1007342462	0.81	1.25311e-05	no	10.7	6.3	synonymous variant	LOW	tetratricopeptide repeat protein
	Procyanidin B1 NIRS			chr5_491087003	0.96	8.34166e-06	no	28.17	7.3	missense variant	MODERATE	rgg repeats nuclear rna binding protein a
	Procyanidin B1 NIRS			contig_5789_119933	0.94	9.04439e-06	no	22.27	10.6	synonymous variant	LOW
	Procyanidin B2 NIRS	10		chr1S_20612828	0.93	7.59191e-07	yes	682.69	12	intron variant	MODIFIER	no exine formation protein
	Procyanidin B2 NIRS			chr1S_1081356951	0.96	2.74683e-05	no	1022.57	8.6	missense variant	MODERATE	lea 2 domain containing protein
	Procyanidin B2 NIRS			chr2_826275096	0.9	1.875e-05	no	575.79	12.1	upstream gene variant	MODIFIER
	Procyanidin B2 NIRS			chr2_826275103	0.91	2.73361e-06	no	669.09	16	upstream gene variant	MODIFIER
	Procyanidin B2 NIRS			chr2_909952106	0.89	2.85736e-05	no	488.73	10	downstream gene variant	MODIFIER	nac domain containing protein
	Procyanidin B2 NIRS		yes	chr2_953872991	0.88	1.09695e-05	no	488.41	11.2	synonymous variant	LOW	bovin calcium binding mitochondrial carrier protein scamc
	Procyanidin B2 NIRS			chr4_1438047875	0.97	4.67272e-06	no	-926.57	6	intron variant	MODIFIER	diacylglycerol o acyltransferase 1a
	Procyanidin B2 NIRS			chr5_395869526	0.92	4.36025e-07	yes	738.77	18.5	upstream gene variant	MODIFIER
	Procyanidin B2 NIRS			chr5_491302732	0.96	8.24918e-06	no	716.52	6.8	synonymous variant	LOW	serine threonine protein kinase d6pk
	Procyanidin B2 NIRS			chr6_128462224	0.78	8.85146e-06	no	313.58	7.5	synonymous variant	LOW	aradu protein detoxification
	Coumaric acid	25		chr1L_440357160	0.95	1.81777e-05	no	-7.28	16.8	synonymous variant	LOW	alcohol dehydrogenase 7
	Coumaric acid			chr1L_1284274878	0.95	1.96268e-08	yes	-10.34	26.8	synonymous variant	LOW	o fucosyltransferase family protein
	Coumaric acid			chr1L_1557993932	0.96	1.98894e-06	no	-11.1	20	synonymous variant	LOW	mediator of rna polymerase ii transcription subunit
	Coumaric acid			chr1S_1167400648	0.97	1.12848e-07	yes	-10.43	23.9	upstream gene variant	MODIFIER	eukaryotic peptide chain release factor gtp binding subunit erf3a isoform
	Coumaric acid			chr2_567758508	0.96	3.14033e-05	no	-8.96	16	intron variant	MODIFIER	metal tolerance 10
	Coumaric acid			chr2_885118248	0.96	1.08223e-05	no	-9.56	17.7	downstream gene variant	MODIFIER
	Coumaric acid			chr2_964372547	0.94	7.81149e-09	yes	-9.4	27.8	intron variant	MODIFIER	quality protein dual specificity protein phosphatase phs Helix-Loop-Helix (bHLH) transcription factor (bHLH) Bhlh137-LIKE in LD
	Coumaric acid			chr2_964372565	0.94	4.17194e-09	yes	-9.54	28.7	intron variant	MODIFIER	quality protein dual specificity protein phosphatase phs Helix-Loop-Helix (bHLH) transcription factor (bHLH) Bhlh137-LIKE in LD
	Coumaric acid			chr2_1099462268	0.97	4.46833e-07	yes	-17.71	22	missense variant	MODERATE	aminopeptidase m1
	Coumaric acid			chr2_1460487563	0.94	2.42294e-07	yes	-7.41	23.2	intergenic region	MODIFIER
	Coumaric acid			chr2_1670097102	0.86	2.31798e-05	no	-4.44	17.2	synonymous variant	LOW	aradu glycerol kinase
	Coumaric acid			chr3_23178575	0.92	1.00377e-05	no	-4.9	18.6	intron variant	MODIFIER	transportin isoform
	Coumaric acid			chr3_488536588	0.97	2.28259e-05	no	-10.67	16.4	missense variant	MODERATE	ammonium transporter partial
	Coumaric acid			chr3_660292149	0.95	1.56537e-06	no	-8.56	20.7	missense variant	MODERATE	quality protein pentatricopeptide repeat containing protein
	Coumaric acid			chr3_917693795	0.96	7.52758e-06	no	-12.58	18.5	intron variant	MODIFIER	reticulon protein b1
	Coumaric acid			chr3_1109689257	0.95	2.3538e-07	yes	-8.73	23.6	intron variant	MODIFIER
	Coumaric acid			chr3_1185656680	0.94	9.1051e-06	no	-7.12	17.5	downstream gene variant	MODIFIER
	Coumaric acid			chr4_374359761	0.96	2.07446e-05	no	-8.24	17.4	synonymous variant	LOW	pollen specific leucine rich repeat extensin
	Coumaric acid			chr4_805977498	0.95	8.20609e-07	yes	-8.22	21.5	downstream gene variant	MODIFIER	extra large guanine nucleotide binding 1
	Coumaric acid			chr5_139957512	0.92	1.6694e-05	no	-5.87	16.8	synonymous variant	LOW	proteasome subunit beta type
	Coumaric acid			chr5_337438577	0.91	7.01192e-06	no	-5.35	18.8	synonymous variant	LOW	pre mrna splicing factor atp dependent rna helicase dhx
	Coumaric acid			chr5_472580905	0.95	2.10396e-05	no	-7.21	16.2	intron variant	MODIFIER	peptide chain release factor prfb chloroplastic
	Coumaric acid			chr5_889506091	0.93	1.04664e-07	yes	-7.44	25.1	synonymous variant	LOW	60s ribosomal protein l23
	Coumaric acid			chr6_351271573	0.96	1.02192e-05	no	-9.83	17.8	intron variant	MODIFIER	kinesin kin 7d mitochondrial isoform x1
	Coumaric acid			contig_5432_189306	0.97	1.90542e-05	no	-13.19	16.4	synonymous variant	LOW
	Caffeic acid	12		chr1L_1582971404	0.95	2.90737e-05	no	-1.4	17.7	synonymous variant	LOW	pentatricopeptide repeat containing protein
	Caffeic acid			chr2_410414157	0.93	1.75004e-05	no	-1.29	16.9	synonymous variant	LOW	glucan endo beta glucosidase
	Caffeic acid			chr2_1140830589	0.91	4.59935e-06	no	-1.28	21.6	synonymous variant	LOW	chd type chromatin remodeling factor pickle isoform
	Caffeic acid			chr2_1524938181	0.98	3.07884e-05	no	-2.87	16.2	intron variant	MODIFIER	chaperone protein dnaj gfa mitochondrial
	Caffeic acid			chr3_367459003	0.9	2.0343e-05	no	-1.14	16.6	intron variant	MODIFIER	rat structural maintenance of chromosomes protein
	Caffeic acid			chr3_1179904181	0.95	3.3912e-07	yes	-1.99	23.6	downstream gene variant	MODIFIER	ribonuclease h2 subunit a
	Caffeic acid			chr4_6021087	0.96	2.75414e-07	yes	-2.11	28.2	downstream gene variant	MODIFIER	oxygen evolving enhancer protein 3 1 chloroplastic transcription factor (MYB) in LD
	Caffeic acid			chr4_249463167	0.89	3.16136e-05	no	-0.99	16.9	missense variant	MODERATE	aradu methyltransferase
	Caffeic acid			chr4_1165005706	0.92	4.61884e-06	no	-1.36	19.2	missense variant	MODERATE	quality protein g patch domain containing protein tgh
	Caffeic acid			chr5_262755003	0.9	2.4548e-05	no	-1.11	18.8	intergenic region	MODIFIER
	Caffeic acid			chr5_332706153	0.92	1.54533e-06	no	-1.36	23.1	synonymous variant	LOW	e3 ubiquitin protein ligase hakai
	Caffeic acid			chr5_1183251307	0.93	2.03471e-05	no	-1.54	18.4	missense variant	MODERATE	pectate lyase 3 domain containing protein
	Myricetin	20		chr1L_498751786	0.95	2.45994e-05	no	-27.61	18.1	intron variant	MODIFIER	ubiquitin carboxyl terminal hydrolase
	Myricetin			chr1L_848197475	0.96	1.11333e-05	no	-24.11	20.9	synonymous variant	LOW	pentatricopeptide repeat containing protein
	Myricetin			chr1L_1309625001	0.93	1.44489e-05	no	-16.49	18.4	synonymous variant	LOW	duf 946 family protein
	Myricetin			chr1S_545321074	0.96	2.39984e-07	yes	-30.96	23.3	synonymous variant	LOW	ubiquitin conjugating enzyme e2 z
	Myricetin			chr1S_889421098	0.95	1.25774e-06	no	-23.3	21.7	intron variant	MODIFIER	polygalacturonase qrt protein
	Myricetin			chr1S_1029459670	0.91	4.42252e-06	no	-17.64	19.9	missense variant	MODERATE	apem isoform x1
	Myricetin			chr2_818650669	0.95	2.27042e-07	yes	-28.84	24.4	downstream gene variant	MODIFIER	molybdate anion transporter
	Myricetin			chr2_914607386	0.93	2.57479e-05	no	-20.95	19.2	synonymous variant	LOW	pentatricopeptide repeat containing protein
	Myricetin			chr2_1169256157	0.97	9.70552e-06	no	-32.26	18.6	upstream gene variant	MODIFIER
	Myricetin			chr3_279546078	0.96	1.67829e-05	no	-28.95	18.5	synonymous variant	LOW	activated protein kinase kinase kinase
	Myricetin			chr3_906007672	0.97	1.0047e-07	yes	-41.44	26	intron variant	MODIFIER	serine threonine kinase sty isoform x1
	Myricetin			chr4_1159992	0.92	1.5736e-05	no	-19.99	18.4	missense variant	MODERATE	cyclin dependent protein kinase inhibitor smr
	Myricetin			chr4_474296147	0.96	1.1394e-05	no	-22.89	17	upstream gene variant	MODIFIER	trna (guanine n(7) ) methyltransferase
	Myricetin			chr4_483517981	0.91	4.33086e-06	no	-16.4	19.2	intron variant	MODIFIER	nad dependent malic enzyme 1 mitochondrial
	Myricetin			chr4_935741377	0.91	1.68689e-05	no	-16.59	17.4	synonymous variant	LOW	beta amylase 1
	Myricetin			chr4_1529470533	0.95	1.81418e-05	no	-24.2	17	intergenic region	MODIFIER
	Myricetin			chr5_5363554	0.95	8.19723e-06	no	-19.88	17.8	intron variant	MODIFIER	calcium transporting atpase 1 plasma membrane type
	Myricetin			chr5_62562459	0.95	1.3187e-05	no	-24.63	17.5	intergenic region	MODIFIER
	Myricetin			chr5_255913553	0.97	1.5108e-05	no	-48.49	17.2	intron variant	MODIFIER	cell number regulator protein
	Myricetin			contig_3757_319742	0.96	1.027e-06	yes	-22.4	21.3	splice region variant&intron variant	LOW
	Quercetin	24		chr1L_24485663	0.96	1.20678e-05	no	-11.52	17.8	synonymous variant	LOW	alpha xylosidase
	Quercetin			chr1L_161876859	0.96	2.98902e-05	no	-8.64	15.9	splice region variant&intron variant	LOW	testis specific y encoded isoform x2
	Quercetin			chr1L_529932658	0.94	5.17102e-06	no	-9.51	18.6	missense variant	MODERATE	65 kda microtubule associated 1
	Quercetin			chr1S_100664973	0.98	2.3543e-06	no	-15.4	20.1	intron variant	MODIFIER	mads box transcription factor
	Quercetin			chr1S_376608094	0.98	1.48125e-08	yes	-18.76	27	synonymous variant	LOW	condensin complex subunit 2
	Quercetin			chr1S_702533751	0.92	2.53102e-05	no	-6.65	16.2	splice region variant&intron variant	LOW	quality protein exocyst complex component exo84a
	Quercetin			chr1S_829323660	0.96	2.99919e-06	no	-13.35	19.4	synonymous variant	LOW	serine threonine protein phosphatase 2a kda regulatory subunit b
	Quercetin			chr1S_1515509164	0.88	2.31049e-06	no	-6.13	21.2	missense variant	MODERATE	switch associated protein
	Quercetin			chr2_20302088	0.93	1.77148e-06	no	-8.02	20.3	intron variant	MODIFIER	zinc induced facilitator isoform
	Quercetin			chr2_31739042	0.95	3.49346e-06	no	-8.71	19.7	intron variant	MODIFIER	brct domain protein
	Quercetin			chr2_1709370856	0.05	9.54164e-07	yes	10.37	21.1	intron variant	MODIFIER	strubbelig receptor family isoform x1
	Quercetin			chr3_402021467	0.96	1.09308e-05	no	-10.99	17.4	missense variant	MODERATE	transcription repressor ofp
	Quercetin			chr3_1066145210	0.96	1.11653e-07	yes	-10.1	24.4	intron variant	MODIFIER
	Quercetin			chr3_1277860587	0.96	7.15617e-07	yes	-12.16	21.6	splice region variant&intron variant	LOW	mediator of rna polymerase ii transcription subunit 23
	Quercetin			chr3_1487021147	0.9	2.98666e-05	no	-5.1	16.4	downstream gene variant	MODIFIER	phosphorylated adapter rna export rna
	Quercetin			chr4_458402947	0.97	1.63957e-07	yes	-21.09	23.6	synonymous variant	LOW	disease resistance protein (tir nbs lrr class)
	Quercetin			chr4_504054367	0.97	2.89377e-05	no	-14.02	15.9	missense variant	MODERATE	peroxidase protein
	Quercetin			chr4_696465579	0.97	7.63815e-06	no	-12.86	18.2	splice region variant&intron variant	LOW	nuclear fusion defective 4
	Quercetin			chr4_935741377	0.91	2.66337e-05	no	-6.33	16.7	synonymous variant	LOW	beta amylase 1
	Quercetin			chr4_1542612440	0.96	2.24952e-06	no	-8.71	19.8	synonymous variant	LOW	signal recognition particle receptor subunit alpha protein
	Quercetin			chr5_341533550	0.96	9.1888e-07	yes	-10.71	22.7	intron variant	MODIFIER	auxin transporter protein
	Quercetin			chr6_1489382419	0.94	7.32431e-06	no	-8.64	18.4	synonymous variant	LOW	splicing factor 3a subunit
	Quercetin			contig_5519_1608	0.85	8.15087e-06	no	-4.71	18	synonymous variant	LOW
	Quercetin			contig_350_144802	0.95	1.27252e-05	no	-7.04	17.1	missense variant	MODERATE
	Hexanal	5		chr1L_841732880	0.94	6.72619e-07	yes	-835.32	22.3	synonymous variant	LOW	pentatricopeptide repeat containing protein
	Hexanal			chr1L_841732900	0.94	1.01493e-06	yes	-818.65	21.6	missense variant	MODERATE	pentatricopeptide repeat containing protein
	Hexanal			chr1L_842453949	0.97	1.41134e-05	no	-1080.62	19	missense variant	MODERATE	arath udp glycosyltransferase
	Hexanal			chr1S_962302572	0.96	3.02121e-06	no	-1041.68	21.1	downstream gene variant	MODIFIER
	Hexanal			chr2_956385041	0.89	2.2609e-06	no	-583.03	22.6	intergenic region	MODIFIER

## Sheet: Table S5 GWAS 2022
	Supplementary Table S5: GWAS-detected SNPs in 2022 and candidate genes.
	Trait	Total	Across year	SNP	allFreq	pValue	Bonferroni	Effect	PropSnpVar (%)	SNP location	SNP effect	Gene annotation
	Oil NIRS	4		chr1L_976059577	0.9	2.59287e-05	no	-0.07	7.65	missense variant	moderate	dna mismatch repair mlh isoform
	Oil NIRS			chr1S_1143102257	0.93	6.77157e-06	no	-0.09	7.11	intergenic region	modifier
	Oil NIRS			chr4_755718730	0.91	1.27137e-09	yes	-0.11	15.11	synonymous variant	low	cytochrome p450 84a1
	Oil NIRS			chr6_1048524526	0.95	1.76478e-05	no	-0.1	7.06	synonymous variant	low	adenosylhomocysteinase
	C18:1 NIRS	3		chr1L_713263969	0.94	2.25885e-05	no	-1.31	5.38	synonymous variant	low	l tryptophan pyruvate aminotransferase lipase in LD
	C18:1 NIRS			chr4_755718730	0.91	1.46055e-05	no	-1.18	6.02	synonymous variant	low	cytochrome p450 84a1
	C18:1 NIRS			chr5_930948417	0.94	8.12594e-06	no	-1.52	5.98	synonymous variant	low	polygalacturonase inhibitor polygalacturonase
	C18:2 NIRS	2		chr4_622256323	0.95	5.38786e-06	no	-1.59	8.12	missense variant	moderate	rnase h domain containing protein
	C18:2 NIRS			chr5_1101045215	0.91	9.70554e-06	no	-1.15	8.46	synonymous variant	low	abhydrolase 3 domain containing protein
	C18:3 NIRS	10		chr1L_521920515	0.55	2.71065e-05	no	-0.19	4.62	intron variant	modifier	dihydrolipoyllysine residue succinyltransferase component of 2 oxoglutarate dehydrogenase complex 1
	C18:3 NIRS			chr1L_607096754	0.96	5.57467e-06	no	0.74	4.85	intron variant	modifier	reticulon protein b21 1 acyl sn glycerol phosphate acyltransferase ATS2 in LD
	C18:3 NIRS			chr1L_607097390	0.94	2.96084e-06	no	0.47	5.15	missense variant	moderate	reticulon protein b21 1 acyl sn glycerol phosphate acyltransferase ATS2 in LD
	C18:3 NIRS		yes	chr1L_1230530421	0.94	2.0202e-05	no	-0.43	4.15	missense variant	moderate	gdt protein 1 chloroplastic
	C18:3 NIRS			chr1S_1143102257	0.93	1.59566e-05	no	0.44	4.84	intergenic region	modifier
	C18:3 NIRS			chr2_545961834	0.84	3.01223e-05	no	-0.27	4.82	synonymous variant	low	nucleobase ascorbate transporter protein
	C18:3 NIRS			chr3_353865653	0.96	6.14568e-06	no	0.55	4.84	intron variant	modifier	3-oxoacyl-[acyl carrier protein]-synthase (KAS)
	C18:3 NIRS		yes	chr3_1234617141	0.96	2.23475e-05	no	-0.49	4.08	upstream gene variant	modifier	mitotic spindle checkpoint protein bubr
	C18:3 NIRS		yes	chr5_505151579	0.94	3.28557e-07	yes	0.53	7.18	missense variant	moderate	aradu protein plastid movement impaired
	C18:3 NIRS		yes	contig_7845_77914	0.95	7.65078e-06	no	-0.47	3.98	synonymous variant	low
	Protein NIRS	3		chr1S_13738801	0.93	2.35563e-05	no	1.63	6.03	intron variant	modifier	clathrin interactor epsin 3
	Protein NIRS			chr2_1484885337	0.94	1.64356e-05	no	1.61	6.41	synonymous variant	low	leucine rich repeat receptor protein kinase pxc
	Protein NIRS			chr3_1493710245	0.91	3.6129e-06	no	1.37	6.39	intron variant	modifier	endo beta xylanase isoform
	Catechin NIRS	8		chr1L_672262213	0.95	1.65455e-07	yes	3.11	10.36	intron variant	modifier	fungal proteinase a aspartic proteinase protein
	Catechin NIRS			chr1S_219860708	0.96	1.6514e-05	no	2.97	5.57	synonymous variant	low	factor of dna methylation 4
	Catechin NIRS			chr1S_944413064	0.94	2.99518e-05	no	2.44	5.65	intron variant	modifier	arath inositol hexakisphosphate and diphosphoinositol pentakisphosphate kinase
	Catechin NIRS		yes	chr2_671378841	0.94	1.9598e-05	no	2.55	8.06	missense variant	moderate	unknown protein
	Catechin NIRS			chr5_331988016	0.94	2.25236e-05	no	2.57	6.45	missense variant	moderate	l type lectin domain containing receptor kinase 4
	Catechin NIRS			chr5_983704265	0.92	1.10366e-05	no	-2.29	6.7	missense variant	moderate	quality protein e3 ubiquitin protein ligase rfwd
	Catechin NIRS			chr6_567879907	0.89	3.15938e-05	no	-1.73	6.77	missense variant	moderate	reticulon protein b17
	Catechin NIRS			chr6_567883944	0.81	1.25886e-05	no	-1.38	6.55	synonymous variant	low	protein mpv
	Epicatechin NIRS	13		chr1L_1715314772	0.94	2.65613e-06	no	3.52	7.12	missense variant	moderate	mediator of rna polymerase ii transcription subunit isoform
	Epicatechin NIRS			chr1S_1167307465	0.96	1.72898e-05	no	4.27	4.54	missense variant&splice region variant	moderate	eukaryotic peptide chain release factor gtp binding subunit erf3a
	Epicatechin NIRS			chr2_429652886	0.96	2.83386e-05	no	3.55	4.18	intron variant	modifier	arf guanine nucleotide exchange factor gnom a
	Epicatechin NIRS		yes	chr2_671378841	0.93	5.94073e-06	no	3.45	8.51	missense variant	moderate	unknown protein
	Epicatechin NIRS			chr2_677034583	0.88	1.53297e-05	no	2.16	6.58	downstream gene variant	modifier
	Epicatechin NIRS			chr2_682627984	0.85	3.1115e-06	no	2.51	8.56	downstream gene variant	modifier	asparagine synthetase [glutamine hydrolyzing]
	Epicatechin NIRS		yes	chr2_826275103	0.92	5.0613e-06	no	3.72	13.29	upstream gene variant	modifier
	Epicatechin NIRS			chr2_1501542265	0.94	3.72442e-07	yes	3.58	7.27	synonymous variant	low	cytochrome p450
	Epicatechin NIRS			chr2_1501542283	0.94	7.43588e-07	yes	3.51	6.87	synonymous variant	low	cytochrome p450
	Epicatechin NIRS			chr3_1424652341	0.96	4.81577e-06	no	3.92	5.61	missense variant	moderate	ubiquitin carboxyl terminal hydrolase 22 27 51
	Epicatechin NIRS			contig_6820_7096	0.88	4.93431e-06	no	2.32	6.08	missense variant	moderate
	Epicatechin NIRS			contig_6006_72876	0.96	8.69382e-06	no	3.95	5.82	intron variant	modifier
	Epicatechin NIRS			contig_7029_97909	0.93	1.27214e-05	no	4.03	14.31	upstream gene variant	modifier
	Procyanidin B1 NIRS	11		chr1L_65241933	0.94	1.63329e-05	no	5.48	10.33	intron variant	modifier	sulfate transporter 4 1
	Procyanidin B1 NIRS			chr1L_603954178	0.95	2.30911e-05	no	6.25	8.14	missense variant	moderate	uvr domain containing protein
	Procyanidin B1 NIRS			chr1L_672262213	0.95	1.5109e-07	yes	5.96	9.72	intron variant	modifier	fungal proteinase a aspartic proteinase protein
	Procyanidin B1 NIRS			chr1S_219860708	0.96	2.81207e-05	no	5.52	4.91	synonymous variant	low	factor of dna methylation 4
	Procyanidin B1 NIRS		yes	chr2_671378841	0.94	2.66521e-05	no	4.75	7.14	missense variant	moderate	unknown protein
	Procyanidin B1 NIRS		yes	chr2_953872991	0.89	2.75451e-05	no	3.57	8.4	synonymous variant	low	bovin calcium binding mitochondrial carrier protein scamc
	Procyanidin B1 NIRS			chr2_953899416	0.93	2.59738e-05	no	4.18	8.15	intron variant	modifier	(+) neomenthol dehydrogenase
	Procyanidin B1 NIRS			chr3_1028604896	0.92	1.45932e-05	no	4.6	7.89	synonymous variant	low	arm repeat protein interacting with abf protein
	Procyanidin B1 NIRS			chr4_264338252	0.87	5.86268e-06	no	3.48	8.11	synonymous variant	low	ring h2 finger protein atl
	Procyanidin B1 NIRS			contig_6006_72876	0.96	1.2484e-06	no	6.29	7.93	intron variant	modifier
	Procyanidin B1 NIRS			contig_6740_351962	0.96	1.72278e-05	no	6.52	6.16	synonymous variant	low
	Procyanidin B2 NIRS	13		chr1L_65241933	0.94	7.84776e-06	no	11.08	10.7	intron variant	modifier	sulfate transporter 4 1
	Procyanidin B2 NIRS			chr1L_603954178	0.95	1.17266e-05	no	12.61	8.41	missense variant	moderate	uvr domain containing protein
	Procyanidin B2 NIRS			chr1L_672262213	0.95	3.67678e-07	yes	11.3	8.84	intron variant	modifier	fungal proteinase a aspartic proteinase protein
	Procyanidin B2 NIRS			chr1S_219860708	0.96	6.35337e-06	no	11.57	5.49	synonymous variant	low	factor of dna methylation 4
	Procyanidin B2 NIRS			chr2_671378841	0.94	1.86194e-06	no	10.47	8.81	missense variant	moderate	unknown protein
	Procyanidin B2 NIRS			chr2_682627984	0.86	7.41479e-06	no	6.71	7.97	downstream gene variant	modifier	asparagine synthetase [glutamine hydrolyzing]
	Procyanidin B2 NIRS			chr2_920029727	0.86	1.46561e-05	no	6.13	7.77	missense variant	moderate	proline rich receptor protein kinase perk
	Procyanidin B2 NIRS		yes	chr2_953872991	0.89	4.30741e-06	no	7.61	9.67	synonymous variant	low	bovin calcium binding mitochondrial carrier protein scamc
	Procyanidin B2 NIRS			chr2_953899416	0.93	1.08453e-05	no	8.53	8.59	intron variant	modifier	(+) neomenthol dehydrogenase
	Procyanidin B2 NIRS			chr2_1501542265	0.94	6.68813e-06	no	8.9	6.2	synonymous variant	low	cytochrome p450
	Procyanidin B2 NIRS			chr2_1501542283	0.94	1.14342e-05	no	8.73	5.86	synonymous variant	low	cytochrome p450
	Procyanidin B2 NIRS			chr4_264338252	0.87	5.04265e-06	no	6.84	7.94	synonymous variant	low	ring h2 finger protein atl
	Procyanidin B2 NIRS			contig_6006_72876	0.96	1.28744e-06	no	12.27	7.64	intron variant	modifier
	Coumaric acid	31		chr1L_911700932	0.96	1.38013e-06	no	-0.07	21.12	synonymous variant	low	quality protein homeobox leucine zipper protein roc
	Coumaric acid			chr1L_967606084	0.93	3.26939e-06	no	-0.04	20.33	synonymous variant	low	l type lectin domain containing receptor kinase 1
	Coumaric acid			chr1L_1026631315	0.96	8.94017e-07	yes	-0.05	17.99	synonymous variant	low	rte homolog isoform x1
	Coumaric acid			chr1L_1050812455	0.97	1.91692e-05	no	-0.06	14.34	missense variant	moderate	dna directed rna polymerase iii subunit rpc protein
	Coumaric acid			chr1L_1166717683	0.97	2.49707e-05	no	-0.08	18.85	missense variant	moderate	unknown protein
	Coumaric acid			chr1L_1577715960	0.91	2.58235e-05	no	-0.03	16.39	intron variant	modifier	arath pyrophosphate fructose 6 phosphate 1 phosphotransferase subunit beta
	Coumaric acid			chr1L_1596230948	0.81	2.11007e-05	no	-0.02	16.83	synonymous variant	low	senescence regulator
	Coumaric acid			chr1S_80992467	0.96	2.22069e-05	no	-0.05	18.47	missense variant	moderate	ninja family protein afp
	Coumaric acid			chr1S_409642043	0.96	1.06904e-05	no	-0.05	19.43	intron variant	modifier	protein hira
	Coumaric acid			chr1S_1040083079	0.93	1.40057e-08	yes	-0.04	27.23	missense variant	moderate	protein kinase domain containing protein transcription factor (MYB) gene in LD
	Coumaric acid			chr2_188497388	0.96	6.74731e-07	yes	-0.08	21.05	synonymous variant	low	non specific polyamine oxidase
	Coumaric acid			chr2_210788028	0.97	1.28063e-05	no	-0.05	19.28	synonymous variant	low	mei isoform
	Coumaric acid			chr2_518235337	0.95	3.84911e-09	yes	-0.06	25.91	missense variant	moderate	quality protein autophagy protein
	Coumaric acid			chr2_1154203962	0.96	1.89148e-05	no	-0.06	16.95	missense variant	moderate	er membrane complex subunit homolog
	Coumaric acid			chr2_1400043254	0.95	1.34534e-05	no	-0.05	16.43	downstream gene variant	modifier	2 phosphoglycerate kinase
	Coumaric acid			chr3_90837987	0.91	6.64139e-06	no	-0.04	19.55	missense variant	moderate	serine carboxypeptidase
	Coumaric acid			chr3_524313775	0.94	2.97315e-06	no	-0.05	20.65	synonymous variant	low	e3 ubiquitin protein ligase atl
	Coumaric acid			chr3_569663322	0.95	6.46464e-06	no	-0.04	18.17	synonymous variant	low	aradu u6 snrna associated sm protein lsm
	Coumaric acid			chr3_702288131	0.96	2.94018e-05	no	-0.05	16.09	intron variant	modifier	dihydrolipoyllysine residue acetyltransferase component of pyruvate dehydrogenase complex mitochondrial
	Coumaric acid			chr3_938677968	0.97	2.89778e-07	yes	-0.08	23.21	missense variant	moderate
	Coumaric acid			chr5_13926611	0.92	1.47749e-06	no	-0.04	20.85	synonymous variant	low	aspartate racemase
	Coumaric acid			chr5_15969150	0.95	2.8459e-05	no	-0.06	19.98	synonymous variant	low	full=gibberellin 3 beta dioxygenase 1 3 1 beta hydroxylase
	Coumaric acid			chr5_360370737	0.96	3.01868e-05	no	-0.06	18.91	synonymous variant	low	cationic peroxidase
	Coumaric acid			chr5_445517582	0.97	2.94372e-06	no	-0.06	22.95	downstream gene variant	modifier
	Coumaric acid			chr5_474699686	0.85	1.08004e-05	no	-0.03	21.49	missense variant	moderate	metallophos domain containing protein
	Coumaric acid			chr5_681976926	0.95	6.73398e-06	no	-0.06	22.4	missense variant	moderate	dna repair protein rad
	Coumaric acid			chr6_282772608	0.96	2.24805e-05	no	-0.05	13.89	missense variant	moderate	glyso non specific serine threonine protein kinase
	Coumaric acid			chr6_720977365	0.96	8.59912e-06	no	-0.06	20.25	downstream gene variant	modifier
	Coumaric acid			chr6_974274565	0.98	4.85644e-06	no	-0.08	23	synonymous variant	low	formin 2
	Coumaric acid			chr6_1417691001	0.96	1.71895e-07	yes	-0.06	26.55	synonymous variant	low	pectinesterase
	Coumaric acid			contig_4860_166493	0.97	9.63735e-06	no	-0.09	18.52	missense variant	moderate
	Caffeic acid	44		chr1L_179744611	0.89	1.59857e-07	yes	-0.38	27.19	missense variant	moderate	endo exonuclease phosphatase domain containing protein
	Caffeic acid			chr1L_289857258	0.91	4.516e-06	no	-0.34	21.29	intron variant	modifier	autophagy 5
	Caffeic acid			chr1L_841732880	0.94	6.25067e-06	no	-0.44	20.85	synonymous variant	low	pentatricopeptide repeat containing protein
	Caffeic acid			chr1L_841732900	0.94	6.37929e-06	no	-0.44	20.66	missense variant	moderate	pentatricopeptide repeat containing protein
	Caffeic acid			chr1L_1242689163	0.93	3.33883e-10	yes	-0.57	35.52	missense variant	moderate	beta
	Caffeic acid			chr1L_1322764733	0.96	9.99078e-07	yes	-0.76	22.77	missense variant	moderate	suppressor of mec and unc homolog
	Caffeic acid			chr1L_1677285197	0.94	1.6758e-07	yes	-0.58	24.61	synonymous variant	low	protein c
	Caffeic acid			chr1S_162677614	0.95	7.51814e-06	no	-0.48	19.5	missense variant	moderate	fanconi associated nuclease homolog
	Caffeic acid			chr1S_282835842	0.83	1.96818e-05	no	-0.24	17.91	upstream gene variant	modifier	v type proton atpase subunit a
	Caffeic acid			chr1S_805609124	0.96	1.22386e-05	no	-0.58	20.18	synonymous variant	low	exocyst subunit exo family protein
	Caffeic acid			chr1S_996655366	0.9	1.28826e-05	no	-0.39	31.97	intron variant	modifier	adp ribosylation factor 2
	Caffeic acid			chr1S_1285416280	0.96	3.74731e-07	yes	-0.83	24.63	missense variant	moderate	protein quirky
	Caffeic acid			chr1S_1531409201	0.94	1.52088e-05	no	-0.53	17.32	synonymous variant	low	cicar proline rich receptor protein kinase perk
	Caffeic acid			chr1S_1531409259	0.94	1.5982e-05	no	-0.5	17.17	missense variant	moderate	cicar proline rich receptor protein kinase perk
	Caffeic acid			chr2_345741564	0.96	2.56714e-05	no	-0.54	19.47	intron variant	modifier	cation h(+) antiporter 15
	Caffeic acid			chr2_567053797	0.86	1.37702e-05	no	-0.27	17.06	intron variant	modifier	gpn loop gtpase
	Caffeic acid			chr2_967623746	0.9	1.89342e-05	no	-0.38	24.46	synonymous variant	low	bhlh transcription factor
	Caffeic acid			chr2_1366561797	0.96	2.00087e-05	no	-0.65	16.69	upstream gene variant	modifier
	Caffeic acid			chr2_1545705556	0.97	1.55504e-06	no	-0.94	23.98	missense variant	moderate	quality protein serine carboxypeptidase
	Caffeic acid			chr3_288804199	0.95	8.21701e-06	no	-0.44	18.87	upstream gene variant	modifier
	Caffeic acid			chr3_395513451	0.97	1.32893e-05	no	-0.68	15.84	synonymous variant	low	eto protein x1
	Caffeic acid			chr3_1269150460	0.96	7.89691e-08	yes	-0.72	26.05	downstream gene variant	modifier	dynamin protein 1c
	Caffeic acid			chr3_1270806289	0.96	2.99234e-07	yes	-0.68	24.61	intron variant	modifier	cleavage and polyadenylation specificity factor subunit 3 ii isoform
	Caffeic acid			chr3_1356438757	0.95	2.4857e-05	no	-0.45	16.28	missense variant	moderate	structural maintenance of chromosomes flexible hinge domain containing protein gmi
	Caffeic acid			chr4_207569431	0.96	2.44986e-07	yes	-0.62	24.86	downstream gene variant	modifier
	Caffeic acid			chr4_207738178	0.97	4.54211e-06	no	-0.73	20.42	intron variant	modifier	arahy diox n domain containing protein
	Caffeic acid			chr4_347602010	0.95	2.05264e-05	no	-0.55	18.38	synonymous variant	low	zinc finger ccch domain containing 62
	Caffeic acid			chr4_357392920	0.92	2.55066e-07	yes	-0.41	25.66	synonymous variant	low	protein kinase domain containing protein
	Caffeic acid			chr4_418649948	0.95	6.31737e-06	no	-0.56	21.49	downstream gene variant	modifier
	Caffeic acid			chr4_418649949	0.95	6.31737e-06	no	-0.56	21.49	downstream gene variant	modifier
	Caffeic acid			chr4_609923527	0.92	3.06024e-05	no	-0.37	17.24	synonymous variant	low	carboxyl terminal peptidase
	Caffeic acid			chr4_1067078896	0.97	1.10664e-07	yes	-1.35	23.13	synonymous variant	low	leucine rich repeat receptor serine threonine protein kinase rgi
	Caffeic acid			chr5_88665062	0.96	2.34209e-06	no	-0.57	19.76	intergenic region	modifier
	Caffeic acid			chr5_292463893	0.96	1.27811e-05	no	-0.61	20.26	synonymous variant	low	aspartic proteinase pcs
	Caffeic acid			chr5_715707756	0.95	2.67361e-05	no	-0.53	15.98	intron variant	modifier	quality protein cysteine rich repeat secretory protein
	Caffeic acid			chr6_389547465	0.96	1.13488e-05	no	-0.64	18.95	missense variant	moderate	signal recognition particle subunit srp
	Caffeic acid			chr6_861606041	0.97	2.05787e-05	no	-0.79	15.99	synonymous variant	low	beta ureidopropionase protein
	Caffeic acid			chr6_871293963	0.87	9.24406e-06	no	-0.38	19.9	missense variant	moderate	peptide methionine sulfoxide reductase b5
	Caffeic acid			chr6_1135765141	0.96	9.16296e-07	yes	-0.64	25.89	synonymous variant	low	wd repeats region domain containing protein
	Caffeic acid			chr6_1188716500	0.95	7.98946e-07	yes	-0.61	24.92	missense variant	moderate	shikimate kinase 1
	Caffeic acid			chr6_1188716505	0.95	3.09985e-07	yes	-0.62	26.18	synonymous variant	low	shikimate kinase 1
	Caffeic acid			contig_4653_92321	0.95	2.78892e-05	no	-0.49	15.55	non coding transcript exon variant	modifier
	Caffeic acid			contig_6740_350641	0.92	2.44857e-05	no	-0.55	20.54	missense variant	moderate
	Caffeic acid			contig_3126_470625	0.88	1.50414e-05	no	-0.36	19.73	synonymous variant	low
	Myricetin	12		chr3_574989698	0.9	2.10875e-05	no	-4.37	16.29	missense variant	moderate	paladin isoform x1
	Myricetin			chr3_658880082	0.89	1.8973e-06	no	-3.82	17.34	intron variant	modifier	unknown protein
	Myricetin			chr3_690800587	0.94	1.84039e-05	no	-5.09	17.45	missense variant	moderate	ring type e3 ubiquitin transferase
	Myricetin			chr3_783901553	0.92	8.28293e-07	yes	-5.48	26.77	missense variant	moderate	lysm domain receptor kinase 3
	Myricetin			chr3_1211205735	0.96	2.1433e-05	no	-8.12	18.88	missense variant	moderate	abscisic acid 8 hydroxylase isoform
	Myricetin			chr3_1211205799	0.96	2.91344e-05	no	-7.99	18.24	synonymous variant	low	abscisic acid 8 hydroxylase isoform
	Myricetin			chr3_1608526264	0.94	2.88858e-05	no	-5.01	16.6	upstream gene variant	modifier	protein accumulation and replication of chloroplasts 6 chloroplastic
	Myricetin			chr5_1344600849	0.75	2.68554e-05	no	-2.67	14.74	upstream gene variant	modifier	lupal s acyltransferase
	Myricetin			chr6_485453722	0.95	1.27238e-05	no	-5.87	17.87	intron variant	modifier	s norcoclaurine synthase
	Myricetin			chr6_492506620	0.88	4.76386e-07	yes	-4.5	21.96	synonymous variant	low	d xylose proton symporter 2
	Myricetin			chr6_1310796406	0.93	2.56704e-05	no	-4.38	18.22	upstream gene variant	modifier
	Myricetin			contig_6563_73516	0.96	2.36808e-07	yes	-7.27	24.5	synonymous variant	low
	Quercetin	3		chr4_402562772	0.72	6.39878e-06	no	-0.98	18.69	synonymous variant	low	mitochondrial rho gtpase
	Quercetin			chr5_1019983762	0.94	2.91199e-05	no	-1.96	16.22	synonymous variant	low	endo3c domain containing protein
	Quercetin			chr6_223218180	0.87	2.80706e-05	no	1.18	16.54	synonymous variant	low	histone h2b 1
	Linoleoyl glycerol	8		chr1L_932636724	0.94	4.30799e-06	no	-0.19	19.8	synonymous variant	low	replication protein a kda dna binding subunit a
	Linoleoyl glycerol			chr1L_1034384645	0.86	1.05352e-05	no	-0.12	22.77	downstream gene variant	modifier	phosphopantetheine adenylyltransferase isoform
	Linoleoyl glycerol			chr1S_1016077325	0.87	8.19014e-06	no	-0.12	20.02	synonymous variant	low	crm domain containing factor cfm chloroplastic mitochondrial
	Linoleoyl glycerol			chr3_794878464	0.92	1.47809e-05	no	-0.17	18.94	upstream gene variant	modifier
	Linoleoyl glycerol			chr4_1580461599	0.96	1.32763e-05	no	-0.27	23.44	synonymous variant	low	monosaccharide sensing isoform
	Linoleoyl glycerol			chr5_963728104	0.96	1.31171e-05	no	-0.22	18.28	missense variant&splice region variant	moderate	chromodomain helicase dna binding isoform x2
	Linoleoyl glycerol			chr6_871284051	0.89	2.25605e-05	no	-0.12	21.85	downstream gene variant	modifier	glutamyl trna reductase 1
	Linoleoyl glycerol			chr6_1333499288	0.93	2.84471e-05	no	-0.14	16.63	intron variant	modifier	monodehydroascorbate reductase chloroplastic mitochondrial
	OHOA	2		chr4_1463710346	0.78	7.78448e-06	no	1.52	19.13	missense variant	moderate	rab gap tbc domain containing protein
	OHOA			chr5_5363554	0.94	1.82794e-06	no	2.71	18.43	intron variant	modifier	calcium transporting atpase 1 plasma membrane type
